# Supplementary material for: Thermophilic Filamentous Fungus C1-Cell-Cloned SARS-CoV-2-Spike-RBD-Subunit-Vaccine Adjuvanted with Aldydrogel®85 Protects K18-hACE2 Mice against Lethal Virus Challenge
Source: Vaccines (Basel). 2022 Dec 11;10(12):2119. doi: 10.3390/vaccines10122119 (PMC9783968; doi:10.3390/vaccines10122119)
Supplement: Supplementary file 1 [file vaccines-10-02119-s001.zip]

Archive with 1 entries (1 files):
- vaccines-1998728-supplementary.pdf
